# Supplementary material for: Neuroanatomy in a middle Cambrian mollisoniid and the ancestral nervous system organization of chelicerates
Source: Nat Commun. 2022 Jan 20;13:410. doi: 10.1038/s41467-022-28054-9 (PMC8776822; doi:10.1038/s41467-022-28054-9)
Supplement: Supplementary file 4 — Supplementary Data 1 [file 41467_2022_28054_MOESM4_ESM.zip]

Archive with 5 entries (4 files):
- Supplementary Data.txt
- __MACOSX/
- __MACOSX/._Supplementary Data.txt
- Supplementary Data.xlsx
- __MACOSX/._Supplementary Data.xlsx
