# Supplementary material for: Neuroanatomy in a middle Cambrian mollisoniid and the ancestral nervous system organization of chelicerates
Source: Nat Commun. 2022 Jan 20;13:410. doi: 10.1038/s41467-022-28054-9 (PMC8776822; doi:10.1038/s41467-022-28054-9)
Supplement: Supplementary file 4 — Supplementary Data 1 [file 41467_2022_28054_MOESM4_ESM.zip › Supplementary Data.txt]

#NEXUS
BEGIN DATA;
DIMENSIONS  NTAX=54 NCHAR=106;

FORMAT datatype=standard [SYMBOLS = " 0 1 2 3 4 5 6 7 8 9 "] MISSING = ? GAP = -   INTERLEAVE ;


MATRIX
Tubiluchus_troglodytes_Priapulida	0	0	-	-	-	-	-	-	-	-	-	-	-	-	-	-	-	-	-	-	-	-	-	-	0	-	1	0	-	-	0	-	-	-	-	0	0	-	-	0	1	-	0	0	-	-	-	-	-	-	-	-	-	-	-	1	0	-	0	-	-	-	-	-	-	-	-	-	-	-	-	-	-	-	-	-	-	-	-	-	-	-	-	-	-	-	-	0	0	-	-	0	0	-	-	1	1	-	-	1	0	0	0	0	-	-
Cricocosmia_jinningensis	0	0	-	-	-	-	-	-	-	-	-	-	-	-	-	-	-	-	-	-	-	-	-	-	0	-	1	0	-	-	0	-	-	-	-	0	0	-	-	0	1	-	0	1	1	0	0	-	1	0	0	1	0	-	0	1	0	-	0	-	-	-	-	-	-	-	-	-	-	-	-	-	-	-	-	-	-	-	-	-	-	-	-	-	-	-	-	?	?	?	?	?	?	?	?	?	?	-	-	?	?	?	?	?	?	-
Aysheaia_pendunculata	1	0	-	-	-	-	-	-	0	0	-	0	0	-	0	0	0	0	-	-	1	0	-	1	0	0	1	1	-	-	0	-	-	-	-	0	0	-	-	0	1	1	0	0	-	-	-	-	-	-	0	-	-	-	-	1	0	-	0	0	-	-	-	-	-	1	0	0	0	0	1	0	5	0	-	-	-	-	0	-	-	0	-	1	1	-	1	?	?	?	?	?	?	?	?	?	?	?	?	?	?	?	?	?	?	-
Onychodictyon_ferox	1	0	-	-	-	-	-	-	0	0	-	0	0	-	0	0	0	0	-	-	1	1	1	0	0	0	0	-	-	-	1	0	0	0	-	0	0	-	-	0	1	1	1	1	1	0	1	0	1	0	0	1	0	-	0	1	0	-	0	0	-	-	-	-	-	1	1	-	0	0	1	0	1	0	-	-	-	-	0	-	-	0	-	1	1	-	1	?	?	?	?	?	?	?	?	?	?	?	?	?	?	?	?	?	?	-
Onychodictyon_gracilis	1	0	-	-	-	-	-	-	0	0	-	0	0	-	0	0	0	0	-	-	0	-	-	-	0	0	0	-	-	-	?	?	?	?	?	0	0	-	-	0	1	1	1	1	1	0	?	?	1	?	?	1	0	-	0	1	0	-	0	0	-	-	-	-	-	?	?	?	0	0	1	0	1	0	-	-	-	-	0	-	-	1	-	0	-	-	0	?	?	?	?	?	?	?	?	?	?	?	?	?	?	?	?	?	?	?
Diania_cactiformis	1	0	-	-	-	-	-	-	0	0	-	0	0	-	0	0	0	0	-	-	0	-	-	-	0	0	0	-	-	-	0	-	-	-	-	0	0	-	-	0	1	1	1	1	1	0	0	-	1	?	?	0	0	-	0	1	0	-	0	0	-	-	-	-	-	1	0	0	0	0	?	?	?	0	-	-	-	-	0	-	-	1	-	0	-	-	?	?	?	?	?	?	?	?	?	?	?	?	?	?	?	?	?	?	?	-
Xenusion_auerswaldae	1	0	-	-	-	-	-	-	0	0	-	0	0	-	0	0	0	0	-	-	?	?	?	?	?	0	0	-	-	-	0	-	-	-	-	0	0	-	-	0	1	1	1	1	1	0	0	-	?	?	?	1	0	-	0	1	?	-	0	0	-	-	-	-	-	1	?	?	?	?	?	?	?	?	-	-	-	-	0	-	-	1	-	0	-	-	?	?	?	?	?	?	?	?	?	?	?	?	?	?	?	?	?	?	?	-
Paucipodia_inermis	1	0	-	-	-	-	-	-	0	0	-	0	0	-	0	0	0	0	-	-	0	-	-	-	0	0	0	-	-	-	0	-	-	-	-	0	0	-	-	0	1	1	0	0	-	-	-	-	-	-	?	-	-	-	-	0	0	-	0	0	-	-	-	-	-	0	-	-	0	0	1	0	1	0	-	-	-	-	0	-	-	1	-	0	-	-	0	?	?	?	?	?	?	?	?	?	?	?	?	?	?	?	?	?	?	-
Microdictyon_sinicum	1	0	-	-	-	-	-	-	0	0	-	0	0	-	0	0	0	0	-	-	0	-	-	-	1	0	0	-	-	-	0	-	-	-	-	0	0	-	-	0	1	1	1	1	1	0	0	-	1	0	0	1	0	-	0	0	0	-	0	0	-	-	-	-	-	0	-	-	0	0	1	0	1	0	-	-	-	-	0	-	-	1	-	0	-	-	0	?	?	?	?	?	?	?	?	?	?	?	?	?	?	?	?	?	?	-
Cardiodictyon_catenulum	1	0	-	-	-	-	-	-	0	0	-	0	0	-	0	0	0	0	-	-	0	-	-	-	?	0	?	?	?	?	1	0	?	0	-	0	0	-	-	0	1	1	1	1	1	0	0	-	1	0	?	1	0	-	0	0	0	-	0	0	-	-	-	-	-	0	-	-	0	0	1	0	1	0	-	-	-	-	0	-	-	1	-	0	-	-	0	?	?	?	?	?	?	?	?	?	?	?	?	?	?	?	?	?	?	?
Hallucigenia_sparsa	1	0	-	-	-	-	-	-	0	0	-	0	1	-	1	0	0	0	-	-	0	-	-	-	1	0	0	-	-	-	1	0	?	0	-	0	0	-	-	0	0	-	-	1	1	1	1	0	1	1	1	1	0	0	0	-	0	-	0	0	-	-	-	-	-	0	-	-	0	0	1	0	1	0	-	-	-	-	0	-	-	?	-	0	-	-	?	?	?	?	?	?	?	?	?	?	?	?	?	?	?	?	?	?	?	?
Hallucigenia_fortis	1	0	-	-	-	-	-	-	0	0	-	0	1	-	1	0	0	0	-	-	0	-	-	-	1	0	0	-	-	-	1	0	?	0	-	0	0	-	-	0	1	1	1	1	1	1	1	1	1	?	?	1	0	0	0	0	0	-	0	0	-	-	-	-	-	0	-	-	0	0	1	0	1	0	-	-	-	-	0	-	-	1	-	0	-	-	0	?	?	?	?	?	?	?	?	?	?	?	?	?	?	?	?	?	?	?
Hallucigenia_hongmeia	1	?	?	?	?	?	?	?	0	?	?	0	?	?	?	?	?	?	?	?	?	?	?	?	?	?	?	?	?	?	?	?	?	?	-	0	0	-	-	?	1	1	1	1	1	1	1	1	1	0	?	1	0	1	0	0	0	-	?	0	-	-	-	-	-	0	-	-	0	0	1	0	0	0	-	-	-	-	?	-	-	1	-	0	-	-	?	?	?	?	?	?	?	?	?	?	?	?	?	?	?	?	?	?	?	?
Luolishania_longicruris	1	1	0	0	-	-	-	-	0	0	-	0	0	-	0	0	0	0	-	-	0	-	-	-	1	0	0	-	-	-	1	0	?	0	-	0	0	-	-	0	1	1	1	1	1	1	1	1	1	?	?	2	0	1	1	1	0	-	0	0	-	-	-	-	-	1	0	1	1	0	1	0	0	0	-	-	-	-	1	0	-	1	-	0	-	-	0	?	?	?	?	?	?	?	?	?	?	?	?	?	?	?	?	?	?	?
Collinsium_ciliosum	1	1	0	0	-	-	-	-	0	0	-	0	0	-	0	0	0	0	-	-	0	-	-	-	1	0	0	-	-	-	0	-	-	-	-	0	0	-	-	0	1	1	1	1	1	1	1	1	1	0	1	4	0	1	1	1	0	-	0	0	-	-	-	-	-	1	0	1	0	0	1	0	0	0	-	-	-	-	1	1	-	1	-	0	-	-	0	?	?	?	?	?	?	?	?	?	?	?	?	?	?	?	?	?	?	-
Collinsovermis_monstruosus	1	1	0	0	-	-	-	-	0	0	-	0	0	-	0	0	0	0	-	-	0	-	-	-	1	0	0	-	-	-	0	-	-	-	-	0	0	-	-	0	1	1	1	1	1	1	1	1	1	?	?	2	0	1	1	?	?	-	0	0	-	-	-	-	-	1	0	1	0	0	1	0	0	0	-	-	-	-	1	1	-	1	-	0	-	-	0	?	?	?	?	?	?	?	?	?	?	?	?	?	?	?	?	?	?	-
Collins_monster_Emu_Bay	1	1	0	?	?	?	?	-	0	?	?	0	0	-	0	0	?	?	?	?	?	?	?	?	?	?	?	?	?	?	?	?	?	?	?	0	0	-	-	0	1	1	1	1	1	1	1	1	1	?	?	2	0	1	?	?	?	-	?	0	-	-	-	-	-	1	0	1	0	0	1	0	0	0	-	-	-	-	1	0	-	?	-	?	?	?	?	?	?	?	?	?	?	?	?	?	?	?	?	?	?	?	?	?	?	?
Acinocricus_stichus	1	?	?	?	?	?	?	-	0	?	?	0	0	-	0	0	?	?	?	?	?	?	?	?	?	?	?	?	?	?	?	?	?	?	?	0	0	-	-	0	1	1	1	1	1	1	1	1	1	?	?	5	1	1	?	?	0	-	?	0	-	-	-	-	-	1	0	1	?	?	?	?	?	?	-	-	-	-	1	0	-	?	-	?	?	?	?	?	?	?	?	?	?	?	?	?	?	?	?	?	?	?	?	?	?	?
Orstenotubulus_evamuellerae	1	?	?	?	?	?	?	-	0	?	?	0	?	?	?	?	?	?	?	?	?	?	?	?	?	?	?	?	?	?	?	?	?	?	?	0	0	-	-	?	1	1	1	1	1	1	?	?	?	?	?	1	0	?	?	?	?	-	?	0	-	-	-	-	-	0	-	-	1	?	?	?	?	?	-	-	-	-	?	?	-	?	-	?	?	?	?	?	?	?	?	?	?	?	?	?	?	?	?	?	?	?	?	?	?	?
Antennacanthopodia_gracilis	1	0	-	-	-	-	-	-	0	0	-	0	1	-	1	0	0	0	-	-	0	-	-	-	?	0	?	?	?	?	1	0	0	0	-	0	0	-	-	0	1	?	?	0	-	-	-	-	-	-	?	-	-	-	-	0	?	-	0	0	-	-	-	-	-	0	-	-	1	?	?	?	?	0	-	-	-	-	0	-	-	1	-	0	-	-	?	?	?	?	?	?	?	?	?	?	?	?	?	?	?	?	?	?	?	-
Tertiapatus_dominicanus	1	0	-	-	-	-	-	-	0	0	-	0	?	?	?	1	0	0	-	-	0	-	-	-	1	1	?	?	?	?	1	0	0	0	-	0	0	-	-	0	1	1	0	0	-	-	-	-	-	-	?	-	-	-	-	1	?	-	0	0	-	-	-	-	-	0	-	-	1	0	?	?	?	0	-	-	-	-	0	-	-	1	-	0	-	-	?	?	?	?	?	?	?	?	?	?	?	?	?	?	?	?	?	?	?	-
Euperipatoides_Peripatopsidae	1	0	-	-	-	-	-	-	0	0	-	0	2	0	1	1	0	0	-	-	0	-	-	-	1	1	0	-	-	-	1	0	0	0	-	0	0	-	-	0	1	1	0	0	-	-	-	-	-	-	1	-	-	-	-	1	0	-	0	0	-	-	-	-	-	0	-	-	1	0	1	0	1	1	-	-	-	-	0	-	-	1	-	0	-	-	0	1	1	1	3	1	0	1	1	1	1	0	1	1	0	0	0	0	0	-
Metaperipatus_blainvillei_Peripatopsidae	1	0	-	-	-	-	-	-	0	0	-	0	2	0	1	1	0	0	-	-	0	-	-	-	1	1	0	-	-	-	1	0	0	0	-	0	0	-	-	0	1	1	0	0	-	-	-	-	-	-	1	-	-	-	-	1	0	-	0	0	-	-	-	-	-	0	-	-	1	0	1	0	1	1	-	-	-	-	0	-	-	1	-	0	-	-	0	1	1	1	3	1	0	1	1	1	1	0	1	1	0	0	0	0	0	-
Epiperipatus_biolleyi_Peripatidae	1	0	-	-	-	-	-	-	0	0	-	0	2	1	1	1	0	0	-	-	0	-	-	-	1	1	0	-	-	-	1	0	0	0	-	0	0	-	-	0	1	1	0	0	-	-	-	-	-	-	1	-	-	-	-	1	0	-	0	0	-	-	-	-	-	0	-	-	1	0	1	0	1	1	-	-	-	-	0	-	-	1	-	0	-	-	0	1	1	1	3	1	0	1	1	1	1	0	1	1	0	0	0	0	0	-
Batillipes_pennaki_Heterotardigrada	1	0	-	-	-	-	-	-	0	1	0	0	0	-	0	0	1	0	-	-	0	-	-	-	1	0	1	1	-	-	1	0	0	0	-	0	0	-	-	0	0	-	-	1	0	-	-	-	-	-	0	1	-	-	0	-	0	-	1	0	-	-	-	-	-	1	0	0	0	1	1	0	4	0	-	-	-	-	0	-	-	0	-	1	1	-	1	0	1	0	0	1	1	0	1	?	?	1	1	0	?	0	0	0	0	-
Echiniscus_testudo_Heterotardigrada	1	1	0	0	-	-	-	-	0	1	0	0	0	-	0	0	1	0	-	-	0	-	-	-	1	0	1	1	-	-	1	0	0	0	-	0	0	-	-	0	0	-	-	1	1	0	0	-	1	0	0	?	-	-	0	-	0	-	1	0	-	-	-	-	-	0	-	-	0	1	1	0	3	0	-	-	-	-	0	-	-	0	-	1	1	-	1	0	1	0	0	1	1	0	1	1	0	1	1	0	?	0	0	0	0	-
Actinarctus_doryphorus_Heterotardigrada	1	1	0	0	-	-	-	-	0	1	0	0	0	-	0	0	1	0	-	-	0	-	-	-	1	0	1	1	-	-	1	0	0	0	-	0	0	-	-	0	0	-	-	1	1	0	0	-	1	0	0	?	-	-	0	-	0	-	1	0	-	-	-	-	-	0	-	-	0	1	1	0	3	0	-	-	-	-	0	-	-	0	-	1	1	-	1	0	1	0	0	1	1	0	1	?	?	1	1	0	?	0	0	0	0	-
Macrobiotus_cf._harmsworthi_Eutardigrada	1	0	-	-	-	-	-	-	0	1	0	0	0	-	0	0	2	0	-	-	0	-	-	-	0	0	1	1	-	-	1	0	0	0	-	0	0	-	-	0	0	-	-	1	0	-	-	-	-	-	0	1	-	-	0	-	0	-	0	0	-	-	-	-	-	0	-	-	0	1	1	1	1	0	-	-	-	-	0	-	-	0	-	1	1	-	1	0	1	0	0	1	1	0	1	1	0	1	1	0	1	0	0	0	0	-
Hypsibius_dujardini_Eutardigrada	1	0	-	-	-	-	-	-	0	1	0	0	0	-	0	0	2	0	-	-	0	-	-	-	0	0	1	1	-	-	1	0	0	0	-	0	0	-	-	0	0	-	-	1	0	-	-	-	-	-	0	1	-	-	0	-	0	-	0	0	-	-	-	-	-	0	-	-	0	1	1	1	1	0	-	-	-	-	0	-	-	0	-	1	1	-	1	0	1	0	0	1	1	0	1	1	0	1	1	0	1	0	0	0	0	-
Siberian_Orsten_tardigrade	1	0	-	-	-	-	-	-	0	?	?	0	0	-	0	0	?	?	?	?	?	?	?	?	0	0	1	1	-	-	?	?	?	?	?	0	0	-	-	0	0	-	-	?	?	?	?	?	?	?	?	?	?	?	?	-	?	-	0	0	-	-	-	-	-	0	-	-	0	0	1	1	1	0	-	-	-	-	0	-	-	0	-	1	1	-	?	?	?	?	?	?	?	?	?	?	?	?	?	?	?	?	?	?	?	?
Megadictyon_haikouensis	1	0	-	-	-	-	-	-	0	0	-	0	0	-	0	0	0	0	-	-	1	0	-	1	0	0	1	?	?	?	0	-	-	-	-	0	0	-	-	0	1	1	0	0	-	-	-	-	-	-	?	-	-	-	-	0	1	-	0	0	-	-	-	-	-	1	1	-	0	0	?	?	?	0	-	-	-	-	0	-	-	?	-	?	?	?	?	?	?	?	?	?	?	?	?	?	?	?	?	?	?	?	?	?	?	-
Jianshanopodia_decora	1	0	-	-	-	-	-	-	0	0	-	0	0	-	0	0	0	?	?	?	1	0	-	?	0	0	1	?	?	?	0	-	-	-	-	0	0	-	-	0	1	1	0	0	-	-	-	-	-	-	?	-	-	-	-	0	1	-	0	0	-	-	-	-	-	1	1	-	0	0	?	?	?	0	-	-	-	-	0	-	-	0	-	1	0	1	-	?	?	?	?	?	?	?	?	?	?	?	?	?	?	?	?	?	?	-
Hadranax_augustus	1	?	?	?	?	?	?	-	0	?	?	0	0	-	?	?	?	?	?	?	?	?	?	?	?	?	?	?	?	?	?	?	?	?	?	0	0	-	-	?	1	1	1	1	1	0	0	-	0	-	?	3	0	-	0	1	?	-	?	0	-	-	-	-	-	0	-	-	1	?	?	?	?	0	-	-	-	-	0	-	-	?	-	?	?	?	?	?	?	?	?	?	?	?	?	?	?	?	?	?	?	?	?	?	?	?
Kerygmachela_kierkegaardi	1	0	-	-	-	-	-	-	0	0	-	0	0	-	0	0	0	1	0	-	1	0	-	1	0	0	1	1	-	-	?	?	?	?	?	0	0	-	-	0	1	1	1	1	1	0	0	-	0	-	-	3	0	-	0	1	1	-	0	1	0	1	0	0	-	0	-	-	0	0	0	-	-	0	0	0	0	0	0	-	-	0	0	1	0	0	-	?	1	0	0	1	?	?	?	?	?	?	?	?	?	?	?	?	?	?
Pambdelurion_whittingtoni	1	0	-	-	-	-	-	-	0	0	-	0	0	-	0	0	1	1	0	-	1	0	-	?	1	0	1	2	0	0	0	-	-	-	-	0	0	-	-	0	1	?	?	?	?	?	?	?	?	?	-	?	?	?	?	?	1	-	0	1	0	1	0	0	-	0	-	-	0	0	0	-	-	0	0	0	0	0	0	-	-	?	?	?	?	?	-	?	?	?	?	?	?	?	?	?	?	?	?	?	?	?	?	?	?	-
Opabinia_regalis	1	0	-	-	-	-	-	-	0	0	-	0	0	-	0	0	1	1	0	-	1	0	-	1	2	1	1	1	-	-	1	1	1	0	-	1	0	-	-	0	0	-	-	0	-	-	-	-	-	-	-	-	-	-	-	-	1	-	0	1	0	1	1	0	-	0	-	-	0	0	0	-	-	0	0	0	0	0	0	-	-	?	1	1	0	1	-	?	?	?	?	?	?	?	?	?	?	?	?	?	?	?	?	?	?	?
Anomalocaris_canadensis	1	1	0	1	0	0	0	-	0	1	1	1	0	-	0	0	1	1	0	-	1	1	0	1	1	1	1	2	1	0	1	1	1	0	-	0	0	-	-	1	0	-	-	0	-	-	-	-	-	-	-	-	-	-	-	-	1	-	0	1	0	0	1	0	-	0	-	-	0	0	0	-	-	-	0	1	1	1	0	-	-	0	1	1	0	1	-	?	?	?	?	?	?	?	?	?	?	?	?	?	?	?	?	?	?	?
Peytoia_nathorsti	1	1	0	1	1	0	0	-	0	1	1	1	0	-	0	0	1	1	0	-	1	0	-	1	1	1	1	2	1	0	1	1	1	0	-	0	0	-	-	0	0	-	-	0	-	-	-	-	-	-	-	-	-	-	-	-	1	-	0	1	0	1	1	0	-	0	-	-	0	0	0	-	-	-	0	1	1	1	0	-	-	0	0	0	-	-	-	?	?	?	?	?	?	?	?	?	?	?	?	?	?	?	?	?	?	?
Hurdia_victoria	1	1	0	1	1	0	1	-	0	1	1	1	0	-	0	0	1	?	?	?	1	0	-	1	1	1	1	2	1	1	1	1	1	0	-	?	0	-	-	0	0	-	-	0	-	-	-	-	-	-	-	-	-	-	-	-	?	-	0	1	0	1	1	0	-	0	-	-	0	0	0	-	-	-	0	1	0	1	0	-	-	0	0	1	0	1	-	?	?	?	?	?	?	?	?	?	?	?	?	?	?	?	?	?	?	?
Aegirocassis_benmoulae	1	1	0	1	1	0	1	-	0	1	1	1	0	-	0	0	1	?	?	?	1	0	-	1	?	1	?	?	?	?	?	?	?	?	?	0	0	-	-	0	0	-	-	0	-	-	-	-	-	-	-	-	-	-	-	-	?	-	?	1	0	1	1	0	-	0	-	-	0	0	0	-	-	-	0	1	1	?	0	-	-	0	0	0	-	-	-	?	?	?	?	?	?	?	?	?	?	?	?	?	?	?	?	?	?	?
Lyrarapax_unguispinus	1	1	0	1	0	0	0	-	0	1	1	1	0	-	0	0	1	1	0	-	1	0	-	1	1	1	1	2	1	?	1	1	1	0	-	0	0	-	-	1	0	-	-	0	-	-	-	-	-	-	-	-	-	-	-	-	0	-	0	1	0	0	1	0	-	0	-	-	0	0	0	-	-	-	1	?	1	1	0	-	-	0	1	1	0	1	-	?	1	0	0	1	?	?	?	?	?	?	?	?	?	?	?	?	0	0
Schinderhannes_bartlesi	1	?	?	?	?	?	?	-	0	1	1	?	0	-	?	0	1	1	0	-	1	1	0	?	1	1	1	2	1	?	1	1	1	0	-	?	?	?	-	0	?	?	?	?	?	?	?	?	?	?	?	?	?	?	?	?	?	-	?	?	?	?	?	?	-	?	?	?	?	?	?	?	?	?	1	?	?	?	0	-	-	0	0	1	0	1	-	?	?	?	?	?	?	?	?	?	?	?	?	?	?	?	?	?	?	?
Fuxianhuia_protensa	1	1	0	1	0	1	-	0	1	1	0	-	3	-	1	3	1	1	1	0	-	-	-	-	2	1	0	-	-	-	1	1	1	0	-	1	1	0	0	-	0	-	-	-	-	-	-	-	-	-	-	-	-	-	-	-	1	0	-	1	1	-	0	1	0	-	-	-	-	0	0	-	-	-	-	-	-	-	-	-	1	-	-	1	0	1	-	1	1	2	1	?	?	?	?	?	?	?	?	?	?	0	?	0	0	1
Chengjiangocaris_kunmingensis	1	1	0	1	0	1	-	0	1	1	0	-	3	-	1	3	1	1	1	0	-	-	-	-	2	1	0	-	-	-	1	1	1	0	-	1	1	0	0	-	0	-	-	-	-	-	-	-	-	-	-	-	-	-	-	-	0	0	-	1	1	-	0	1	0	-	-	-	-	0	0	-	-	-	-	-	-	-	-	-	1	-	-	1	0	1	-	?	?	?	?	1	1	0	?	?	?	?	?	1	?	0	0	0	0	?
Leanchoilia_illecebrosa	1	1	1	0	-	-	-	0	1	1	0	-	4	-	1	2	1	1	1	1	-	-	-	-	2	1	0	-	-	-	1	1	1	1	0	1	1	?	0	-	0	-	-	-	-	-	-	-	-	-	0	-	-	-	-	-	1	0	-	1	1	-	0	1	1	-	-	-	-	0	1	0	{0,2}	-	-	-	-	-	-	-	0	-	-	0	-	-	-	?	?	?	?	?	?	?	?	?	?	?	?	?	?	?	?	?	?	?
Alalcomenaeus_sp.	1	1	1	0	-	-	-	0	1	?	?	-	4	-	1	2	1	1	1	?	-	-	-	-	2	1	0	-	-	-	1	1	1	1	0	1	1	?	0	-	0	-	-	-	-	-	-	-	-	-	0	-	-	-	-	-	1	0	-	1	1	-	0	1	1	-	-	-	-	0	1	0	0	-	-	-	-	-	-	-	0	-	-	0	-	-	-	?	1	2	1	1	1	0	0	0	-	?	?	0	?	1	1	1	1	0
Misszhouia_longicaudata	1	1	1	1	0	1	-	0	1	1	0	-	3	-	1	2	1	1	1	0	-	-	-	-	2	1	0	-	-	-	1	1	1	0	-	1	1	1	0	-	0	-	-	-	-	-	-	-	-	-	0	-	-	-	-	-	1	1	-	1	2	-	0	1	1	-	-	-	-	0	1	0	0	-	-	-	-	-	-	-	0	-	-	0	-	-	-	?	?	?	?	?	?	?	?	?	?	?	?	?	?	?	?	?	?	?
Kuamaia_lata	1	1	1	1	0	1	-	0	1	1	0	-	3	-	1	2	1	1	1	0	-	-	-	-	2	1	0	-	-	-	1	1	1	0	-	1	1	1	0	-	0	-	-	-	-	-	-	-	-	-	0	-	-	-	-	-	1	1	-	1	2	-	0	1	1	-	-	-	-	0	1	0	2	-	-	-	-	-	-	-	0	-	-	0	-	-	-	?	?	?	?	?	?	?	?	?	?	?	?	?	?	?	?	?	?	?
Mollisonia_symmetrica	?	1	1	0	-	-	-	1	?	?	?	-	?	-	?	?	1	1	1	?	-	-	-	-	?	?	0	-	-	-	1	1	1	0	-	1	1	?	1	-	0	-	-	-	-	-	-	-	-	-	?	-	-	-	-	-	1	1	-	?	?	-	?	?	?	-	-	-	-	?	?	?	?	-	-	-	-	-	-	-	?	-	-	0	-	-	-	?	1	?	?	1	1	0	?	0	-	?	0	0	?	?	0	?	0	?
Mollisonia_plenovenatrix	1	1	1	0	-	-	-	1	1	?	?	-	4	-	1	2	1	1	1	?	-	-	-	-	2	?	0	-	-	-	1	1	1	0	-	1	1	?	1	-	0	-	-	-	-	-	-	-	-	-	0	-	-	-	-	-	1	1	-	1	4	-	0	0	1	-	-	-	-	0	1	0	0	-	-	-	-	-	-	-	0	-	-	0	-	-	-	?	?	?	?	?	?	?	?	?	?	?	?	?	?	?	?	?	?	1
Limulus_polyphemus	1	1	1	0	-	-	-	0	1	0	0	-	4	-	1	5	1	1	1	1	-	-	-	-	2	1	0	-	-	-	1	0	1	1	1	1	1	1	0	-	0	-	-	-	-	-	-	-	-	-	0	-	-	-	-	-	0	1	-	1	4	-	0	1	1	-	-	-	-	0	1	0	1	-	-	-	-	-	-	-	0	-	-	0	-	-	-	1	1	2	1	1	1	0	0	0	-	1	0	0	1	1	1	1	1	0
Centruroides_sculpturatus	1	1	1	0	-	-	-	0	1	0	0	-	4	-	1	5	1	1	1	1	-	-	-	-	1	1	0	-	-	-	1	0	1	1	1	1	1	1	0	-	0	-	-	-	-	-	-	-	-	-	0	-	-	-	-	-	0	0	-	1	4	-	2	-	0	-	-	-	-	0	1	0	1	-	-	-	-	-	-	-	0	-	-	0	-	-	-	1	1	2	1	1	1	0	0	0	-	1	0	0	1	1	1	1	1	0
Triops_cancriformis	1	1	1	0	-	-	-	0	1	1	0	-	3	-	1	4	1	1	1	0	-	-	-	-	2	1	0	-	-	-	1	0	1	0	-	1	1	1	0	-	0	-	-	-	-	-	-	-	-	-	0	-	-	-	-	-	0	0	-	1	3	-	0	1	1	-	-	-	-	0	1	0	0	-	-	-	-	-	-	-	0	-	-	1	0	0	-	1	1	2	2	1	1	0	0	0	-	1	0	0	1	0	0	0	0	0
Armadillium_vulgare	1	1	1	0	-	-	-	0	1	1	0	-	3	-	1	4	1	1	1	0	-	-	-	-	2	1	0	-	-	-	1	0	1	0	-	1	1	1	0	-	0	-	-	-	-	-	-	-	-	-	0	-	-	-	-	-	0	1	-	0	-	-	-	-	0	-	-	-	-	0	1	0	0	-	-	-	-	-	-	-	0	-	-	1	0	0	-	1	1	2	2	1	1	0	0	0	-	1	0	0	1	0	0	0	0	2
_;
END;
