# Supplementary material for: Neuroanatomy in a middle Cambrian mollisoniid and the ancestral nervous system organization of chelicerates
Source: Nat Commun. 2022 Jan 20;13:410. doi: 10.1038/s41467-022-28054-9 (PMC8776822; doi:10.1038/s41467-022-28054-9)
Supplement: Supplementary file 4 — Supplementary Data 1 [file 41467_2022_28054_MOESM4_ESM.zip › Supplementary Data.xlsx]

## Sheet: Phylogenetic database
	paired appendages	anterior region covered by sclerites	fused head shield	isolated dorsal sclerite with eye stalks	shape of dorsal sclerite	extent of coverage of dorsal sclerite	tri-partite carapace	anterolateral notches on cephalon	nature post-ocular appendages	sclerotization of protocerebral limbs	protocerebral limb with arthrodial membranes	nature of post-ocuar lobopodous inner branch	nature of deutocerebra appendage	jaw with diastema	deutocerebral limbs structurally differentiated	nature of tritocerebral appendage	position pf protocerebral appendage	protocerebral appendage fused	nature of protocerebral fusion	reduced labrum	spines on protocerebral appendage	number of spines	coplanar spines	multifurcate distal termination	mouth orientation	one or more appendage pairs located anteriorly relative to mouth	radial oral structures	nature of radial structures	structure mouth apparatus	inner row of teeth within mouth	eyes	eye attachment	type of eyes	lateral eye doublets	nature eye doublets	epidermal segmentation	dorsal integument arthrodized	sternites	dorsal exoskeleton parallel-sided	neck-like constriction	annulations	annulation distribution	annulation organization	metameric dorsal specializations	nature of paired specializations	proportions of evaginations	evaginations with acute termination	actue termination curved	evaginations sclerotized
TAXA = 54	1	2	3	4	5	6	7	8	9	10	11	12	13	14	15	16	17	18	19	20	21	22	23	24	25	26	27	28	29	30	31	32	33	34	35	36	37	38	39	40	41	42	43	44	45	46	47	48	49
Tubiluchus_troglodytes_Priapulida	0	0	-	-	-	-	-	-	-	-	-	-	-	-	-	-	-	-	-	-	-	-	-	-	0	-	1	0	-	-	0	-	-	-	-	0	0	-	-	0	1	-	0	0	-	-	-	-	-
Cricocosmia_jinningensis	0	0	-	-	-	-	-	-	-	-	-	-	-	-	-	-	-	-	-	-	-	-	-	-	0	-	1	0	-	-	0	-	-	-	-	0	0	-	-	0	1	-	0	1	1	0	0	-	1
Aysheaia_pendunculata	1	0	-	-	-	-	-	-	0	0	-	0	0	-	0	0	0	0	-	-	1	0	-	1	0	0	1	1	-	-	0	-	-	-	-	0	0	-	-	0	1	1	0	0	-	-	-	-	-
Onychodictyon_ferox	1	0	-	-	-	-	-	-	0	0	-	0	0	-	0	0	0	0	-	-	1	1	1	0	0	0	0	-	-	-	1	0	0	0	-	0	0	-	-	0	1	1	1	1	1	0	1	0	1
Onychodictyon_gracilis	1	0	-	-	-	-	-	-	0	0	-	0	0	-	0	0	0	0	-	-	0	-	-	-	0	0	0	-	-	-	?	?	?	?	?	0	0	-	-	0	1	1	1	1	1	0	?	?	1
Diania_cactiformis	1	0	-	-	-	-	-	-	0	0	-	0	0	-	0	0	0	0	-	-	0	-	-	-	0	0	0	-	-	-	0	-	-	-	-	0	0	-	-	0	1	1	1	1	1	0	0	-	1
Xenusion_auerswaldae	1	0	-	-	-	-	-	-	0	0	-	0	0	-	0	0	0	0	-	-	?	?	?	?	?	0	0	-	-	-	0	-	-	-	-	0	0	-	-	0	1	1	1	1	1	0	0	-	?
Paucipodia_inermis	1	0	-	-	-	-	-	-	0	0	-	0	0	-	0	0	0	0	-	-	0	-	-	-	0	0	0	-	-	-	0	-	-	-	-	0	0	-	-	0	1	1	0	0	-	-	-	-	-
Microdictyon_sinicum	1	0	-	-	-	-	-	-	0	0	-	0	0	-	0	0	0	0	-	-	0	-	-	-	1	0	0	-	-	-	0	-	-	-	-	0	0	-	-	0	1	1	1	1	1	0	0	-	1
Cardiodictyon_catenulum	1	0	-	-	-	-	-	-	0	0	-	0	0	-	0	0	0	0	-	-	0	-	-	-	?	0	?	?	?	?	1	0	?	0	-	0	0	-	-	0	1	1	1	1	1	0	0	-	1
Hallucigenia_sparsa	1	0	-	-	-	-	-	-	0	0	-	0	1	-	1	0	0	0	-	-	0	-	-	-	1	0	0	-	-	-	1	0	?	0	-	0	0	-	-	0	0	-	-	1	1	1	1	0	1
Hallucigenia_fortis	1	0	-	-	-	-	-	-	0	0	-	0	1	-	1	0	0	0	-	-	0	-	-	-	1	0	0	-	-	-	1	0	?	0	-	0	0	-	-	0	1	1	1	1	1	1	1	1	1
Hallucigenia_hongmeia	1	?	?	?	?	?	?	?	0	?	?	0	?	?	?	?	?	?	?	?	?	?	?	?	?	?	?	?	?	?	?	?	?	?	-	0	0	-	-	?	1	1	1	1	1	1	1	1	1
Luolishania_longicruris	1	1	0	0	-	-	-	-	0	0	-	0	0	-	0	0	0	0	-	-	0	-	-	-	1	0	0	-	-	-	1	0	?	0	-	0	0	-	-	0	1	1	1	1	1	1	1	1	1
Collinsium_ciliosum	1	1	0	0	-	-	-	-	0	0	-	0	0	-	0	0	0	0	-	-	0	-	-	-	1	0	0	-	-	-	0	-	-	-	-	0	0	-	-	0	1	1	1	1	1	1	1	1	1
Collinsovermis_monstruosus	1	1	0	0	-	-	-	-	0	0	-	0	0	-	0	0	0	0	-	-	0	-	-	-	1	0	0	-	-	-	0	-	-	-	-	0	0	-	-	0	1	1	1	1	1	1	1	1	1
Collins_monster_Emu_Bay	1	1	0	?	?	?	?	-	0	?	?	0	0	-	0	0	?	?	?	?	?	?	?	?	?	?	?	?	?	?	?	?	?	?	?	0	0	-	-	0	1	1	1	1	1	1	1	1	1
Acinocricus_stichus	1	?	?	?	?	?	?	-	0	?	?	0	0	-	0	0	?	?	?	?	?	?	?	?	?	?	?	?	?	?	?	?	?	?	?	0	0	-	-	0	1	1	1	1	1	1	1	1	1
Orstenotubulus_evamuellerae	1	?	?	?	?	?	?	-	0	?	?	0	?	?	?	?	?	?	?	?	?	?	?	?	?	?	?	?	?	?	?	?	?	?	?	0	0	-	-	?	1	1	1	1	1	1	?	?	?
Antennacanthopodia_gracilis	1	0	-	-	-	-	-	-	0	0	-	0	1	-	1	0	0	0	-	-	0	-	-	-	?	0	?	?	?	?	1	0	0	0	-	0	0	-	-	0	1	?	?	0	-	-	-	-	-
Tertiapatus_dominicanus	1	0	-	-	-	-	-	-	0	0	-	0	?	?	?	1	0	0	-	-	0	-	-	-	1	1	?	?	?	?	1	0	0	0	-	0	0	-	-	0	1	1	0	0	-	-	-	-	-
Euperipatoides_Peripatopsidae	1	0	-	-	-	-	-	-	0	0	-	0	2	0	1	1	0	0	-	-	0	-	-	-	1	1	0	-	-	-	1	0	0	0	-	0	0	-	-	0	1	1	0	0	-	-	-	-	-
Metaperipatus_blainvillei_Peripatopsidae	1	0	-	-	-	-	-	-	0	0	-	0	2	0	1	1	0	0	-	-	0	-	-	-	1	1	0	-	-	-	1	0	0	0	-	0	0	-	-	0	1	1	0	0	-	-	-	-	-
Epiperipatus_biolleyi_Peripatidae	1	0	-	-	-	-	-	-	0	0	-	0	2	1	1	1	0	0	-	-	0	-	-	-	1	1	0	-	-	-	1	0	0	0	-	0	0	-	-	0	1	1	0	0	-	-	-	-	-
Batillipes_pennaki_Heterotardigrada	1	0	-	-	-	-	-	-	0	1	0	0	0	-	0	0	1	0	-	-	0	-	-	-	1	0	1	1	-	-	1	0	0	0	-	0	0	-	-	0	0	-	-	1	0	-	-	-	-
Echiniscus_testudo_Heterotardigrada	1	1	0	0	-	-	-	-	0	1	0	0	0	-	0	0	1	0	-	-	0	-	-	-	1	0	1	1	-	-	1	0	0	0	-	0	0	-	-	0	0	-	-	1	1	0	0	-	1
Actinarctus_doryphorus_Heterotardigrada	1	1	0	0	-	-	-	-	0	1	0	0	0	-	0	0	1	0	-	-	0	-	-	-	1	0	1	1	-	-	1	0	0	0	-	0	0	-	-	0	0	-	-	1	1	0	0	-	1
Macrobiotus_cf._harmsworthi_Eutardigrada	1	0	-	-	-	-	-	-	0	1	0	0	0	-	0	0	2	0	-	-	0	-	-	-	0	0	1	1	-	-	1	0	0	0	-	0	0	-	-	0	0	-	-	1	0	-	-	-	-
Hypsibius_dujardini_Eutardigrada	1	0	-	-	-	-	-	-	0	1	0	0	0	-	0	0	2	0	-	-	0	-	-	-	0	0	1	1	-	-	1	0	0	0	-	0	0	-	-	0	0	-	-	1	0	-	-	-	-
Siberian_Orsten_tardigrade	1	0	-	-	-	-	-	-	0	?	?	0	0	-	0	0	?	?	?	?	?	?	?	?	0	0	1	1	-	-	?	?	?	?	?	0	0	-	-	0	0	-	-	?	?	?	?	?	?
Megadictyon_haikouensis	1	0	-	-	-	-	-	-	0	0	-	0	0	-	0	0	0	0	-	-	1	0	-	1	0	0	1	?	?	?	0	-	-	-	-	0	0	-	-	0	1	1	0	0	-	-	-	-	-
Jianshanopodia_decora	1	0	-	-	-	-	-	-	0	0	-	0	0	-	0	0	0	?	?	?	1	0	-	?	0	0	1	?	?	?	0	-	-	-	-	0	0	-	-	0	1	1	0	0	-	-	-	-	-
Hadranax_augustus	1	?	?	?	?	?	?	-	0	?	?	0	0	-	?	?	?	?	?	?	?	?	?	?	?	?	?	?	?	?	?	?	?	?	?	0	0	-	-	?	1	1	1	1	1	0	0	-	0
Kerygmachela_kierkegaardi	1	0	-	-	-	-	-	-	0	0	-	0	0	-	0	0	0	1	0	-	1	0	-	1	0	0	1	1	-	-	?	?	?	?	?	0	0	-	-	0	1	1	1	1	1	0	0	-	0
Pambdelurion_whittingtoni	1	0	-	-	-	-	-	-	0	0	-	0	0	-	0	0	1	1	0	-	1	0	-	?	1	0	1	2	0	0	0	-	-	-	-	0	0	-	-	0	1	?	?	?	?	?	?	?	?
Opabinia_regalis	1	0	-	-	-	-	-	-	0	0	-	0	0	-	0	0	1	1	0	-	1	0	-	1	2	1	1	1	-	-	1	1	1	0	-	1	0	-	-	0	0	-	-	0	-	-	-	-	-
Anomalocaris_canadensis	1	1	0	1	0	0	0	-	0	1	1	1	0	-	0	0	1	1	0	-	1	1	0	1	1	1	1	2	1	0	1	1	1	0	-	0	0	-	-	1	0	-	-	0	-	-	-	-	-
Peytoia_nathorsti	1	1	0	1	1	0	0	-	0	1	1	1	0	-	0	0	1	1	0	-	1	0	-	1	1	1	1	2	1	0	1	1	1	0	-	0	0	-	-	0	0	-	-	0	-	-	-	-	-
Hurdia_victoria	1	1	0	1	1	0	1	-	0	1	1	1	0	-	0	0	1	?	?	?	1	0	-	1	1	1	1	2	1	1	1	1	1	0	-	?	0	-	-	0	0	-	-	0	-	-	-	-	-
Aegirocassis_benmoulae	1	1	0	1	1	0	1	-	0	1	1	1	0	-	0	0	1	?	?	?	1	0	-	1	?	1	?	?	?	?	?	?	?	?	?	0	0	-	-	0	0	-	-	0	-	-	-	-	-
Lyrarapax_unguispinus	1	1	0	1	0	0	0	-	0	1	1	1	0	-	0	0	1	1	0	-	1	0	-	1	1	1	1	2	1	?	1	1	1	0	-	0	0	-	-	1	0	-	-	0	-	-	-	-	-
Schinderhannes_bartlesi	1	?	?	?	?	?	?	-	0	1	1	?	0	-	?	0	1	1	0	-	1	1	0	?	1	1	1	2	1	?	1	1	1	0	-	?	?	?	-	0	?	?	?	?	?	?	?	?	?
Fuxianhuia_protensa	1	1	0	1	0	1	-	0	1	1	0	-	3	-	1	3	1	1	1	0	-	-	-	-	2	1	0	-	-	-	1	1	1	0	-	1	1	0	0	-	0	-	-	-	-	-	-	-	-
Chengjiangocaris_kunmingensis	1	1	0	1	0	1	-	0	1	1	0	-	3	-	1	3	1	1	1	0	-	-	-	-	2	1	0	-	-	-	1	1	1	0	-	1	1	0	0	-	0	-	-	-	-	-	-	-	-
Leanchoilia_illecebrosa	1	1	1	0	-	-	-	0	1	1	0	-	4	-	1	2	1	1	1	1	-	-	-	-	2	1	0	-	-	-	1	1	1	1	0	1	1	?	0	-	0	-	-	-	-	-	-	-	-
Alalcomenaeus_sp.	1	1	1	0	-	-	-	0	1	?	?	-	4	-	1	2	1	1	1	?	-	-	-	-	2	1	0	-	-	-	1	1	1	1	0	1	1	?	0	-	0	-	-	-	-	-	-	-	-
Misszhouia_longicaudata	1	1	1	1	0	1	-	0	1	1	0	-	3	-	1	2	1	1	1	0	-	-	-	-	2	1	0	-	-	-	1	1	1	0	-	1	1	1	0	-	0	-	-	-	-	-	-	-	-
Kuamaia_lata	1	1	1	1	0	1	-	0	1	1	0	-	3	-	1	2	1	1	1	0	-	-	-	-	2	1	0	-	-	-	1	1	1	0	-	1	1	1	0	-	0	-	-	-	-	-	-	-	-
Mollisonia_symmetrica	?	1	1	0	-	-	-	1	?	?	?	-	?	-	?	?	1	1	1	?	-	-	-	-	?	?	0	-	-	-	1	1	1	0	-	1	1	?	1	-	0	-	-	-	-	-	-	-	-
Mollisonia_plenovenatrix	1	1	1	0	-	-	-	1	1	?	?	-	4	-	1	2	1	1	1	?	-	-	-	-	2	?	0	-	-	-	1	1	1	0	-	1	1	?	1	-	0	-	-	-	-	-	-	-	-
Limulus_polyphemus	1	1	1	0	-	-	-	0	1	0	0	-	4	-	1	5	1	1	1	1	-	-	-	-	2	1	0	-	-	-	1	0	1	1	1	1	1	1	0	-	0	-	-	-	-	-	-	-	-
Centruroides_sculpturatus	1	1	1	0	-	-	-	0	1	0	0	-	4	-	1	5	1	1	1	1	-	-	-	-	1	1	0	-	-	-	1	0	1	1	1	1	1	1	0	-	0	-	-	-	-	-	-	-	-
Triops_cancriformis	1	1	1	0	-	-	-	0	1	1	0	-	3	-	1	4	1	1	1	0	-	-	-	-	2	1	0	-	-	-	1	0	1	0	-	1	1	1	0	-	0	-	-	-	-	-	-	-	-
Armadillium_vulgare	1	1	1	0	-	-	-	0	1	1	0	-	3	-	1	4	1	1	1	0	-	-	-	-	2	1	0	-	-	-	1	0	1	0	-	1	1	1	0	-	0	-	-	-	-	-	-	-	-
[truncated: 57 more columns]
